# Supplementary material for: Seasonal Effects on Phenolic Contents and In Vitro Health-Promoting Bioactivities of Sacred Lotus (Nelumbo nucifera)
Source: Plants (Basel). 2023 Mar 24;12(7):1441. doi: 10.3390/plants12071441 (PMC10097295; doi:10.3390/plants12071441)
Supplement: Supplementary file 1 [file plants-12-01441-s001.zip]

Archive with 1 entries (1 files):
- plants-2297480-supplementary.pdf
